# Supplementary material for: Epicardial Abnormalities and Mesenchymal/Hematopoietic Cell Expansion in Plakophilin 2-Null Mouse Embryonic Hearts
Source: Cells. 2025 Nov 8;14(22):1751. doi: 10.3390/cells14221751 (PMC12651295; doi:10.3390/cells14221751)
Supplement: Supplementary file 1 [file cells-14-01751-s001.zip]

Archive with 1 entries (1 files):
- cells-3662222-supplementary.pdf
